# Supplementary material for: Determinants of Soil Microarthropod Community Biodiversity in the Svalbard High Arctic: Locality or Vegetation Community?
Source: Ecol Evol. 2026 May 20;16(5):e73440. doi: 10.1002/ece3.73440 (PMC13240136; doi:10.1002/ece3.73440)
Supplement: Supplementary file 1 — Data S1: ece373440‐sup‐0001‐Supinfo.xlsx. [file ECE3-16-e73440-s001.xlsx]

## Sheet: Data on microarthropods
Sample locality	Fjortendejulibukta	Fjortendejulibukta	Fjortendejulibukta	Fjortendejulibukta	Fjortendejulibukta	Fjortendejulibukta	Fjortendejulibukta	Fuglehuken	Fuglehuken	Fuglehuken	Fuglehuken	Fuglehuken	Fuglehuken	Reinsdyrflya	Reinsdyrflya	Reinsdyrflya	Reinsdyrflya	Reinsdyrflya	Reinsdyrflya	Signehamn	Signehamn	Signehamn	Storholmen	Storholmen	Storholmen	Storholmen	Storholmen	Storholmen	Gipsdalen	Gipsdalen	Gipsdalen	Gipsdalen	Gipsdalen	Gipsdalen	Kapp Linné	Kapp Linné	Magdalenefjord	Magdalenefjord	Magdalenefjord	Longyearbyen	Longyearbyen	Longyearbyen	Longyearbyen	Longyearbyen	Longyearbyen	Longyearbyen	Kvadehuken	Kvadehuken	Petuniabukta
Sample	a	b	c	d	e	f	g	a	b	c	d	e	f	a	b	c	d	e	f	a	b	c	a	b	c	d	e	f	a	b	c	d	e	f	a	b	a	b	c	a	b	c	d	e	f	g	a	b	a
Vegetation	Arctic meadows	Arctic meadows	Arctic meadows	Arctic meadows	Arctic meadows	Arctic meadows	Arctic meadows	Arctic meadows	Arctic meadows	Arctic meadows	Arctic meadows	Arctic meadows	Arctic meadows	Arctic meadows	Arctic meadows	Arctic meadows	Arctic meadows	Arctic meadows	Arctic meadows	Arctic meadows	Arctic meadows	Arctic meadows	Arctic meadows	Arctic meadows	Arctic meadows	Arctic meadows	Arctic meadows	Arctic meadows	Open Dryas/Carex	Open Dryas/Carex	Open Dryas/Carex	Open Dryas/Carex	Open Dryas/Carex	Open Dryas/Carex	Open Dryas/Carex	Open Dryas/Carex	Open dry-grass	Open dry-grass	Open dry-grass	Open dry-grass	Open dry-grass	Open dry-grass	Open dry-grass	Open dry-grass	Open dry-grass	Open dry-grass	Established dense	Established dense	Established dense
Oribatida total	589	1848	570	523	1453	169	145	491	885	448	619	40	107	319	177	21	22	203	120	240	113	260	360	192	428	1013	213	315	35	60	387	161	598	380	152	86	217	105	169	36	40	3	69	36	56	76	23	35	1492
Oribatida ad	455	1415	318	247	1182	104	109	485	882	417	619	39	106	309	88	17	14	142	79	225	103	252	262	151	340	409	54	135	15	29	195	72	254	204	128	55	176	76	154	20	23	3	30	20	42	24	14	24	567
Oribatida juv	134	433	252	276	271	65	36	6	3	31	0	1	1	10	89	4	8	61	41	15	10	8	98	41	88	604	159	180	20	31	192	89	344	176	24	31	41	29	15	16	17	0	39	16	14	52	9	11	925
Mesostigmata total	4	53	8	16	10	2	7	0	0	12	19	2	3	2	3	0	0	11	0	52	6	0	7	11	9	2	1	1	3	2	6	1	3	16	1	1	5	0	30	0	0	0	0	1	0	0	0	0	7
Mesostigmata ad	0	22	1	13	5	0	3	0	0	9	7	0	1	2	3	0	0	4	0	30	3	0	7	9	4	2	1	1	0	2	4	0	3	13	1	0	0	0	0	0	0	0	0	1	0	0	0	0	6
Mesostigmata juv	4	31	7	3	5	2	4	0	0	3	12	2	2	0	0	0	0	7	0	22	3	0	0	2	5	0	0	0	3	0	2	1	0	3	0	1	5	0	30	0	0	0	0	0	0	0	0	0	1
Trombidiformes	7	76	44	297	41	34	2	87	253	320	21	0	15	45	39	48	6	50	41	0	1	7	20	104	0	17	21	22	2	29	25	33	17	18	6	0	12	48	1	55	21	0	16	44	35	23	0	5	22
Acari	600	1977	622	836	1504	205	154	578	1138	780	659	42	125	366	219	69	28	264	161	292	120	267	387	307	437	1032	235	338	40	91	418	195	618	414	159	87	234	153	200	91	61	3	85	81	91	99	23	40	1521
Collembola	1108	1758	1624	912	1763	265	244	2543	3919	1113	2963	4572	128	315	1367	810	129	1522	616	462	45	182	1057	457	752	1527	0	0	187	64	351	34	319	77	151	39	197	690	297	72	142	0	141	139	118	152	64	92	694
Mesostigmata Shannon index (log e)	0.562	0.481	0.693	0.234	0.325	0	0.41	n/a	n/a	0.562	0.624	0	0	0	0	n/a	n/a	0.655	n/a	0.49	0.637	n/a	1.079	0.586	0.637	0	0	0	0	0	0.637	0	0.637	0.483	0	0	0	n/a	0	n/a	n/a	n/a	n/a	0	n/a	n/a	n/a	n/a	0
Mesostigmata Evenness	0.811	0.437	1	0.337	0.469	0	0.592	n/a	n/a	0.811	0.9	0	0	0	0	n/a	n/a	0.946	n/a	0.706	0.918	n/a	0.982	0.845	0.918	0	0	0	0	0	0.918	0	0.918	0.696	0	0	0	n/a	0	n/a	n/a	n/a	n/a	0	n/a	n/a	n/a	n/a	0
Mesostigmata number of families	2	3	2	2	2	1	2	0	0	2	2	1	1	1	1	0	0	2	0	2	2	0	3	2	2	1	1	1	1	1	2	1	2	2	1	1	1	0	1	0	0	0	0	1	0	0	0	0	1
Oribatida Shannon index (log e)	1.248	1.205	1.442	1.372	1.508	1.754	1.429	0.104	0.039	0.592	0.671	0.461	0.61	0.293	0.584	0.91	0.983	1.433	1.066	0.816	0.555	0.568	1.333	1.262	1.623	0.784	0.99	0.921	0.435	0.864	1.178	0.545	0.892	1.042	0.914	1.056	0.088	0	0.036	0.464	0.687	0.637	0.622	1.273	0.613	0.606	0.669	1.247	1.421
Oribatida Evenness	0.697	0.62	0.741	0.705	0.775	0.901	0.798	0.095	0.035	0.368	0.968	0.42	0.556	0.164	0.421	0.828	0.709	0.736	0.769	0.371	0.4	0.41	0.641	0.607	0.738	0.437	0.714	0.572	0.396	0.623	0.732	0.393	0.554	0.751	0.568	0.656	0.064	0	0.052	0.335	0.496	0.918	0.449	0.918	0.442	0.437	0.966	0.899	0.683
Oribatida number of families	6	7	7	7	7	7	6	3	3	5	2	3	3	6	4	3	4	7	4	9	4	4	8	8	9	6	4	5	3	4	5	4	5	4	5	5	4	1	2	4	4	2	4	4	4	4	2	4	8
Oribatida + Mesostigmata Shannon index (log e)	1.284	1.313	1.505	1.472	1.541	1.797	1.569	0.104	0.039	0.712	0.804	0.63	0.719	0.329	0.659	0.91	0.983	1.595	1.066	1.226	0.759	0.568	1.422	1.436	1.703	0.796	1.015	0.939	0.676	0.979	1.249	0.579	0.922	1.188	0.947	1.106	0.194	0	0.455	0.464	0.687	0.637	0.622	1.363	0.613	0.606	0.669	1.247	1.444
Oribatida + Mesostigmata Evenness	0.618	0.57	0.685	0.67	0.701	0.864	0.755	0.095	0.035	0.366	0.58	0.455	0.519	0.169	0.409	0.828	0.709	0.726	0.769	0.511	0.423	0.41	0.593	0.624	0.71	0.409	0.63	0.524	0.488	0.608	0.642	0.36	0.474	0.663	0.529	0.617	0.12	0	0.414	0.335	0.496	0.918	0.449	0.847	0.442	0.437	0.966	0.899	0.657
Oribatida + Mesostigmata number of families	8	10	9	9	9	8	8	3	3	7	4	4	4	7	5	3	4	9	4	11	6	4	11	10	11	7	5	6	4	5	7	5	7	6	6	6	5	1	3	4	4	2	4	5	4	4	2	4	9
Ameronothriidae total [O]	0	0	0	0	0	0	0	0	0	0	0	0	0	0	0	0	0	0	0	0	0	0	0	0	0	0	0	0	0	0	0	0	0	0	0	0	0	0	0	0	0	0	0	0	0	0	0	0	0
Ameronothriidae ad [O]	0	0	0	0	0	0	0	0	0	0	0	0	0	0	0	0	0	0	0	0	0	0	0	0	0	0	0	0	0	0	0	0	0	0	0	0	0	0	0	0	0	0	0	0	0	0	0	0	0
Ameronothriidae juv [O]	0	0	0	0	0	0	0	0	0	0	0	0	0	0	0	0	0	0	0	0	0	0	0	0	0	0	0	0	0	0	0	0	0	0	0	0	0	0	0	0	0	0	0	0	0	0	0	0	0
Brachychthoniidae total [O]	0	37	38	7	93	13	0	482	880	385	245	35	87	300	29	7	5	81	9	60	95	205	141	108	203	139	0	0	0	17	7	5	3	24	10	2	0	0	0	1	1	0	5	8	1	3	0	12	1
Brachychthoniidae ad [O]	0	37	38	7	93	13	0	482	880	385	245	35	87	300	29	7	5	81	9	60	93	205	141	108	203	139	0	0	0	17	7	5	3	24	10	2	0	0	0	1	1	0	5	5	1	3	0	12	1
Brachychthoniidae juv [O]	0	0	0	0	0	0	0	0	0	0	0	0	0	0	0	0	0	0	0	0	2	0	0	0	0	0	0	0	0	0	0	0	0	0	0	0	0	0	0	0	0	0	0	3	0	0	0	0	0
Camisiidae total [O]	18	23	82	36	92	44	7	4	3	17	0	2	11	1	4	12	14	45	66	1	0	0	6	5	1	34	33	13	0	2	188	139	345	223	0	8	0	0	0	0	0	0	0	0	0	0	0	0	75
Camisiidae ad [O]	6	8	48	5	33	18	4	2	1	13	0	1	10	0	3	9	8	36	52	1	0	0	4	2	0	15	11	4	0	0	71	54	128	58	0	1	0	0	0	0	0	0	0	0	0	0	0	0	9
Camisiidae juv [O]	12	15	34	31	59	26	3	2	2	4	0	1	1	1	1	3	6	9	14	0	0	0	2	3	1	19	22	9	0	2	117	85	217	165	0	7	0	0	0	0	0	0	0	0	0	0	0	0	66
Ceratozetidae total [O]	17	13	10	12	17	8	14	5	2	21	0	0	0	11	143	2	2	56	37	1	4	1	143	49	46	27	58	61	2	39	114	8	216	30	35	28	0	0	1	2	7	1	1	8	1	5	9	2	34
Ceratozetidae ad [O]	8	8	5	5	8	6	9	1	1	9	0	0	0	4	55	1	0	6	10	0	0	0	58	17	12	8	13	18	0	10	44	5	89	19	15	4	0	0	0	2	1	1	1	0	0	0	7	2	30
Ceratozetidae juv [O]	9	5	5	7	9	2	5	4	1	12	0	0	0	7	88	1	2	50	27	1	4	1	85	32	34	19	45	43	2	29	70	3	127	11	20	24	0	0	1	0	6	0	0	8	1	5	2	0	4
Damaeidae total [O]	0	0	0	0	0	0	0	0	0	0	0	0	0	0	0	0	0	0	0	2	0	2	0	0	0	0	0	0	0	0	0	0	0	0	0	1	0	0	0	0	0	0	0	0	0	0	0	0	0
Damaeidae ad [O]	0	0	0	0	0	0	0	0	0	0	0	0	0	0	0	0	0	0	0	2	0	2	0	0	0	0	0	0	0	0	0	0	0	0	0	1	0	0	0	0	0	0	0	0	0	0	0	0	0
Eulohmanniidae total [O]	0	0	0	0	0	0	0	0	0	0	0	0	0	0	0	0	0	0	0	0	0	0	0	0	0	0	0	0	0	0	0	0	0	0	0	0	0	0	0	0	0	0	0	0	0	0	0	0	0
Eulohmanniidae ad [O]	0	0	0	0	0	0	0	0	0	0	0	0	0	0	0	0	0	0	0	0	0	0	0	0	0	0	0	0	0	0	0	0	0	0	0	0	0	0	0	0	0	0	0	0	0	0	0	0	0
Eulohmanniidae juv [O]	0	0	0	0	0	0	0	0	0	0	0	0	0	0	0	0	0	0	0	0	0	0	0	0	0	0	0	0	0	0	0	0	0	0	0	0	0	0	0	0	0	0	0	0	0	0	0	0	0
Hermaniidae total [O]	0	0	0	0	0	0	0	0	0	0	0	0	0	0	0	0	0	0	0	1	0	0	6	0	18	0	0	0	0	0	0	0	0	0	0	0	0	0	0	0	0	0	0	0	0	0	0	0	140
Hermaniidae ad [O]	0	0	0	0	0	0	0	0	0	0	0	0	0	0	0	0	0	0	0	0	0	0	2	0	7	0	0	0	0	0	0	0	0	0	0	0	0	0	0	0	0	0	0	0	0	0	0	0	17
Hermaniidae juv [O]	0	0	0	0	0	0	0	0	0	0	0	0	0	0	0	0	0	0	0	1	0	0	4	0	11	0	0	0	0	0	0	0	0	0	0	0	0	0	0	0	0	0	0	0	0	0	0	0	123
Oppiidae total [O]	280	973	33	30	702	27	61	0	0	7	374	3	9	5	0	0	1	5	8	169	13	52	40	8	60	25	0	15	2	2	69	9	31	103	102	47	214	105	168	1	1	0	6	4	9	4	0	0	13
Oppiidae ad [O]	280	973	33	30	702	27	61	0	0	7	374	3	9	5	0	0	1	5	8	157	9	45	40	8	58	23	0	15	1	2	69	8	31	103	99	47	174	76	154	1	1	0	6	4	9	4	0	0	13
Oppiidae juv [O]	0	0	0	0	0	0	0	0	0	0	0	0	0	0	0	0	0	0	0	12	4	7	0	0	2	2	0	0	1	0	0	1	0	0	3	0	40	29	14	0	0	0	0	0	0	0	0	0	0
Oribatellidae total [O]	182	472	3	40	242	41	33	0	0	0	0	0	0	0	0	0	0	0	0	0	0	0	0	0	0	0	0	0	0	0	0	0	0	0	0	0	0	0	0	0	0	0	0	0	0	0	0	0	343
Oribatellidae ad [O]	125	232	2	27	185	20	21	0	0	0	0	0	0	0	0	0	0	0	0	0	0	0	0	0	0	0	0	0	0	0	0	0	0	0	0	0	0	0	0	0	0	0	0	0	0	0	0	0	302
Oribatellidae juv [O]	57	240	1	13	57	21	12	0	0	0	0	0	0	0	0	0	0	0	0	0	0	0	0	0	0	0	0	0	0	0	0	0	0	0	0	0	0	0	0	0	0	0	0	0	0	0	0	0	41
Oribatulidae total [O]	5	22	159	126	219	6	1	0	0	0	0	0	0	1	0	0	0	0	0	1	0	0	20	9	50	0	121	220	0	0	0	0	0	0	0	0	0	0	0	0	0	0	0	0	0	0	14	12	149
Oribatulidae ad [O]	4	15	60	47	94	3	1	0	0	0	0	0	0	0	0	0	0	0	0	1	0	0	14	5	17	0	29	92	0	0	0	0	0	0	0	0	0	0	0	0	0	0	0	0	0	0	7	6	91
Oribatulidae juv [O]	1	7	99	79	125	3	0	0	0	0	0	0	0	1	0	0	0	0	0	0	0	0	6	4	33	0	92	128	0	0	0	0	0	0	0	0	0	0	0	0	0	0	0	0	0	0	7	6	58
Peloppiidae total [O]	0	0	0	0	0	0	0	0	0	18	0	0	0	0	0	0	0	6	0	4	1	0	0	1	4	0	0	0	0	0	0	0	0	0	4	0	1	0	0	0	0	0	0	0	0	0	0	0	0
Peloppiidae ad [O]	0	0	0	0	0	0	0	0	0	3	0	0	0	0	0	0	0	4	0	3	1	0	0	1	1	0	0	0	0	0	0	0	0	0	3	0	1	0	0	0	0	0	0	0	0	0	0	0	0
Peloppiidae juv [O]	0	0	0	0	0	0	0	0	0	15	0	0	0	0	0	0	0	2	0	1	0	0	0	0	3	0	0	0	0	0	0	0	0	0	1	0	0	0	0	0	0	0	0	0	0	0	0	0	0
Punctoribatidae total [O]	0	0	0	0	0	0	0	0	0	0	0	0	0	0	0	0	0	6	0	1	0	0	2	1	28	2	1	6	0	0	0	0	0	0	0	0	1	0	0	0	0	0	0	0	0	0	0	0	0
Punctoribatidae ad [O]	0	0	0	0	0	0	0	0	0	0	0	0	0	0	0	0	0	6	0	1	0	0	2	1	28	2	1	6	0	0	0	0	0	0	0	0	1	0	0	0	0	0	0	0	0	0	0	0	0
Punctoribatidae juv [O]	0	0	0	0	0	0	0	0	0	0	0	0	0	0	0	0	0	0	0	0	0	0	0	0	0	0	0	0	0	0	0	0	0	0	0	0	0	0	0	0	0	0	0	0	0	0	0	0	0
Tectocepheidae total [O]	87	308	245	272	88	30	29	0	0	0	0	0	0	1	0	0	0	4	0	0	0	0	2	11	18	786	0	0	31	0	9	0	3	0	1	0	1	0	0	32	31	2	57	16	45	64	0	9	737
Tectocepheidae ad [O]	32	142	132	126	67	17	13	0	0	0	0	0	0	0	0	0	0	4	0	0	0	0	1	9	14	222	0	0	14	0	4	0	3	0	1	0	0	0	0	16	20	2	18	11	32	17	0	4	104
Tectocepheidae juv [O]	55	166	113	146	21	13	16	0	0	0	0	0	0	1	0	0	0	0	0	0	0	0	1	2	4	564	0	0	17	0	5	0	0	0	0	0	1	0	0	16	11	0	39	5	13	47	0	5	633
Tegoribatidae total [O]	0	0	0	0	0	0	0	0	0	0	0	0	0	0	1	0	0	0	0	0	0	0	0	0	0	0	0	0	0	0	0	0	0	0	0	0	0	0	0	0	0	0	0	0	0	0	0	0	0
Tegoribatidae ad [O]	0	0	0	0	0	0	0	0	0	0	0	0	0	0	1	0	0	0	0	0	0	0	0	0	0	0	0	0	0	0	0	0	0	0	0	0	0	0	0	0	0	0	0	0	0	0	0	0	0
Trhypochthoniidae total [O]	0	0	0	0	0	0	0	0	0	0	0	0	0	0	0	0	0	0	0	0	0	0	0	0	0	0	0	0	0	0	0	0	0	0	0	0	0	0	0	0	0	0	0	0	0	0	0	0	0
Trhypochthoniidae ad [O]	0	0	0	0	0	0	0	0	0	0	0	0	0	0	0	0	0	0	0	0	0	0	0	0	0	0	0	0	0	0	0	0	0	0	0	0	0	0	0	0	0	0	0	0	0	0	0	0	0
Ascidae total [M]	0	4	0	1	0	0	1	0	0	3	13	2	0	2	3	0	0	7	0	10	4	0	2	8	0	2	0	0	3	2	4	1	2	13	1	0	0	0	0	0	0	0	0	0	0	0	0	0	0
Ascidae ad [M]	0	0	0	1	0	0	0	0	0	3	2	0	0	2	3	0	0	3	0	2	1	0	2	7	0	2	0	0	0	2	2	0	2	10	1	0	0	0	0	0	0	0	0	0	0	0	0	0	0
Ascidae juv [M]	0	4	0	0	0	0	1	0	0	0	11	2	0	0	0	0	0	4	0	8	3	0	0	1	0	0	0	0	3	0	2	1	0	3	0	0	0	0	0	0	0	0	0	0	0	0	0	0	0
Halolaelapidae total [M]	1	3	4	0	1	0	0	0	0	0	0	0	0	0	0	0	0	0	0	0	0	0	0	0	0	0	0	0	0	0	0	0	0	0	0	0	0	0	0	0	0	0	0	0	0	0	0	0	0
Halolaelapidae juv [M]	1	3	4	0	1	0	0	0	0	0	0	0	0	0	0	0	0	0	0	0	0	0	0	0	0	0	0	0	0	0	0	0	0	0	0	0	0	0	0	0	0	0	0	0	0	0	0	0	0
Laelapidae total [M]	0	0	0	0	0	0	0	0	0	0	0	0	0	0	0	0	0	0	0	0	0	0	0	0	0	0	0	0	0	0	0	0	0	0	0	0	0	0	0	0	0	0	0	0	0	0	0	0	0
Laelapidae ad [M]	0	0	0	0	0	0	0	0	0	0	0	0	0	0	0	0	0	0	0	0	0	0	0	0	0	0	0	0	0	0	0	0	0	0	0	0	0	0	0	0	0	0	0	0	0	0	0	0	0
Laelapidae juv [M]	0	0	0	0	0	0	0	0	0	0	0	0	0	0	0	0	0	0	0	0	0	0	0	0	0	0	0	0	0	0	0	0	0	0	0	0	0	0	0	0	0	0	0	0	0	0	0	0	0
Parasitidae total [M]	0	0	0	0	0	0	0	0	0	0	0	0	0	0	0	0	0	4	0	0	0	0	0	0	0	0	0	0	0	0	0	0	0	0	0	0	0	0	0	0	0	0	0	0	0	0	0	0	0
Parasitidae ad [M]	0	0	0	0	0	0	0	0	0	0	0	0	0	0	0	0	0	1	0	0	0	0	0	0	0	0	0	0	0	0	0	0	0	0	0	0	0	0	0	0	0	0	0	0	0	0	0	0	0
Parasitidae juv [M]	0	0	0	0	0	0	0	0	0	0	0	0	0	0	0	0	0	3	0	0	0	0	0	0	0	0	0	0	0	0	0	0	0	0	0	0	0	0	0	0	0	0	0	0	0	0	0	0	0
Phytoseiidae total [M]	0	0	0	0	0	0	0	0	0	0	0	0	0	0	0	0	0	0	0	0	0	0	2	0	3	0	1	1	0	0	2	0	1	3	0	0	0	0	0	0	0	0	0	1	0	0	0	0	0
Phytoseiidae ad [M]	0	0	0	0	0	0	0	0	0	0	0	0	0	0	0	0	0	0	0	0	0	0	2	0	1	0	1	1	0	0	2	0	1	3	0	0	0	0	0	0	0	0	0	1	0	0	0	0	0
Phytoseiidae juv [M]	0	0	0	0	0	0	0	0	0	0	0	0	0	0	0	0	0	0	0	0	0	0	0	0	2	0	0	0	0	0	0	0	0	0	0	0	0	0	0	0	0	0	0	0	0	0	0	0	0
Veigaiidae total [M]	0	0	0	0	0	0	0	0	0	0	0	0	0	0	0	0	0	0	0	0	0	0	0	0	0	0	0	0	0	0	0	0	0	0	0	0	0	0	0	0	0	0	0	0	0	0	0	0	0
Veigaiidae ad [M]	0	0	0	0	0	0	0	0	0	0	0	0	0	0	0	0	0	0	0	0	0	0	0	0	0	0	0	0	0	0	0	0	0	0	0	0	0	0	0	0	0	0	0	0	0	0	0	0	0
Zerconidae total [M]	3	46	4	15	9	2	6	0	0	9	6	0	3	0	0	0	0	0	0	42	2	0	3	3	6	0	0	0	0	0	0	0	0	0	0	1	5	0	30	0	0	0	0	0	0	0	0	0	7
Zerconidae ad [M]	0	22	1	12	5	0	3	0	0	6	5	0	1	0	0	0	0	0	0	28	2	0	3	2	3	0	0	0	0	0	0	0	0	0	0	0	0	0	0	0	0	0	0	0	0	0	0	0	6
Zerconidae juv [M]	3	24	3	3	4	2	3	0	0	3	1	0	2	0	0	0	0	0	0	14	0	0	0	1	3	0	0	0	0	0	0	0	0	0	0	1	5	0	30	0	0	0	0	0	0	0	0	0	1
n/a - not applicable because 0 or 1 family present in the sample
[truncated: 123 more columns]

## Sheet: Coordinates
Fjortendejulibukta		79.11368261227639, 11.881938463190524
Fuglehuken		78.89671380042782, 10.46822753430503
Reinsdyrflya		79.7999298518598, 13.498770798023292
Signehamn		79.27109623271153, 11.530358994073636
Storholmen		78.90183479825818, 12.387595953954461
Gipsdalen		78.50679329949362, 16.875942843869115
Kapp Linné		78.06349028091344, 13.657463130750884
Magdalenefjord		79.5602355739634, 10.790695489963053
Longyearbyen		78.22200476517446, 15.657448161387832
Kvadehuken		78.96616516571963, 11.326870099433174
Petuniabukta		78.68494467333423, 16.44865987998583
Mosselbukta		79.8776756955168, 16.07432314769589
Ringhorndalen		79.35551661146039, 16.032165247770934
Sørkap		76.49009048055095, 16.59062608456428
Tjuvfjorden		77.59337127778319, 22.58330827535875
Danskeøya		79.69999712461129, 10.933410334356651
Blåbukta		78.00508581166947, 23.237577376458635
Bockfjorden		79.46211081179531, 13.275005272097593
Hambergbukta		77.04449842048771, 17.038222544446157
Negerdalen		77.30169435695446, 22.687136283233876
Sofiaøya		79.24859478186622, 20.16340142000136
Alkepynten		78.21927123189535, 13.810185210294772
Kapp Laila		78.11964774833184, 14.7262330049902
Kapp Lee		78.10600541291296, 20.850267000634457
Hiorthamn		78.2526358780526, 15.707018183757702
Hornsund		76.94014142955238, 15.821624258334714
Kapp Heuglin		78.25223817698075, 22.795371559563087
Kvalvågen		77.51701952746664, 17.938432336069013
Russebukta		77.61084923910673, 21.136642560534693
Vårsolbukta		77.7596411389474, 14.323203270124548
Bohemanflya		78.41238776094339, 14.448567401917932
Gnålodden		77.02078202127565, 15.782644080015505
Sassendalen		78.26560739905676, 17.211111137173866
